# Supplementary material for: The Inhibitory Effect of KerraTM, KSTM, and MinozaTM on Human Papillomavirus Infection and Cervical Cancer
Source: Medicina (Kaunas). 2023 Dec 14;59(12):2169. doi: 10.3390/medicina59122169 (PMC10745032; doi:10.3390/medicina59122169)
Supplement: Supplementary file 1 [file medicina-59-02169-s001.zip]

Archive with 1 entries (1 files):
- medicina-2747559-supplementary.pdf
